# Supplementary material for: Strategies for remediating clinical reasoning skill deficits in underperforming residents: a scoping review
Source: J Educ Eval Health Prof. 2026 Feb 5;23:3. doi: 10.3352/jeehp.2026.23.3 (PMC13039651; doi:10.3352/jeehp.2026.23.3)
Supplement: Supplementary file 4 — Supplement 4. Summary table of included studies. [file jeehp-23-03-suppl4.xlsx]

## Sheet: Sheet1
Supplement 4. Summary table of included studies
ID	Title	Authors (year)	Location of authors	Study design	Population	Identification of residents with clinical reasoning skill deficits	Remediation of clinical reasoning deficits	Outcomes of clinical reasoning skill remediation	Enablers and barriers of successful remediation of clinical reasoning skill deficits
1	Guide to the Assessment of Competence and Performance in Practising Surgeons	Dickinson et al. (2009)	Australia	Literature review (consensus paper)	NA	Judgement and decision-making evaluation may be performed through multisource feedback, High-fidelity simulation exercise, script concordance analysis, video or independent observation / recording and review	There are no specific strategies in place to address deficits in clinical reasoning skills. When underperformance involves clinical or technical skills, reskilling and re-entry programs are available to help surgeons regain competency.	NA	NA
2	For the General Internist: A Summary of Key Innovations in Medical Education	Roy et al. (2016)	USA	Literature review	NA	Self-referral or referral due to repeated poor performance to the remediation program faculty member. A semi-structured interview was performed to explore the ACGME competenties, which included clinical reasoning	No specific remediation plan for clinical reasoning deficits. A “success team”—comprising at minimum the learner and a remediation specialist—is formed to create an individualized learning plan, which included deliberate practice, feedback, and reflection. Faculty support the learner by guiding them through each step of the decision-making process, identifying errors, and correcting faulty reason…	No specific outcomes were reported for clinical reasoning remediation. Overall, 90% of referred learners successfully graduated from their training programs and entered medical practice without restrictions, while the remaining 10% continued under probation or with restricted practice.	Barrier: Mean faculty time required for remediation was 18.8 (23.8) h/learner
3	Diagnosis and management of clinical reasoning difficulties: Part II. Clinical reasoning difficulties: Management and remediation strategies.	Audétat et al. (2017)	Canada, Switzerland	Literature review (consensus paper)	NA	Clinical teachers should recognize and interpret cues or indicators of difficulty during clinical supervision, such as through direct observation, case discussions, or chart reviews.	Remediation strategies should be tailored to the stage of clinical reasoning difficulty. These may include providing guidance or leading questions, explicitly demonstrating or describing the reasoning process, using video-assisted reasoning cues, incorporating role play, verbalizing thought processes, explicitly demonstrating clinical reasoning, encouraging reflection, and promoting the use of st…	NA	Facilitator: construct teaching scripts of effective clinical reasoning to better identify common manifestations of difficulty and to reach an educational diagnosis of their learners’ clinical reasoning. Obstacle: The pedagogical process is highly dependent on the capacity and willingness of the teaching staff or the unit to which the learner is attached. Moreover, distinguishing between minor mi…
4	Simulation-based remediation in emergency medicine residency training: A consensus study	Nadir et al. (2019)	USA	Literature review (consensus paper)	NA	SBR may be used diagnostically to evaluate clinical reasoning deficits. This evaluation should be performed by faculty or program leadership after learner assessments identify specific problems.	SBR may be used as a therapeutic strategy to address deficiencies in clinical reasoning for high-acuity cases and decision-making. This process can be conducted by the program director, assistant program director, or faculty members with formal simulation training experience.	NA	Enabler: Transparency in learner and faculty goals, clear assessment of performance, and collaboration among stakeholders are essential for the success of this method. Barrier: The process is time-consuming and resource-intensive.
5	Principles of Remediation for the Struggling Neurosurgery Resident	Jensen et al. (2021)	USA	Literature review	NA	Clinical reasoning and judgment deficits may become apparent during rounds or case conference presentations. Learners struggling in this area often fail to refine the differential diagnosis or effectively analyze diagnostic information. Poor performer characteristics include: Inability to modify practice algorithms for individual patients, History-taking that is overly broad yet still omits key d…	Remediation strategies include: Review and discussion of prior lapses in clinical reasoning, Creation of a self-identified list of cases with prior judgment errors or technical mistakes, Faculty-mentored oral case reviews, Extended discussion of clinical reasoning during each new patient encounter Errors in reasoning should be corrected immediately through direct feedback and supplemented with ta…	NA	Enabler: Assigning the learner a lighter patient load to provide more time for developing reasoning skills, Faculty and senior residents role-modeling their thought processes by “thinking out loud”, Having assessments conducted by unbiased faculty not directly involved in remediation, using case write-ups, presentations, and on-call patient management as evaluation points
6	Investigating the Roles and Impact of Clinical Competency Committees in Graduate Medical Education: A Narrative Review	Ekpenyong et al. (2024)	USA	Literature review	NA	CCC identify struggling learners and refer them to the Early Intervention Remediation Committee	No Specific strategies for clinical reasoning deficits. The EIRC performed the remediation process	NA	Barrier: Required investment of ~45 hours per learner
7	Graduate Medical Education “Trainee in difficulty” current remediation practices and outcomes	Yan et al. (2022)	USA	Meta-analysis	NA	Warburton (2017) described the EIRC, led by two physician faculty members (a graduate medical education chair and an undergraduate medical education chair). A co-chair reviews the learner’s file using a standardized checklist, interviews evaluators, and then meets with the learner to develop an individualized remediation plan.	A variety of approaches are used to enhance clinical reasoning and skills, including direct observation by faculty, chart review, clinical videotape review, and simulation exercises. Learners may also engage in deliberate practice of specific skills, time for reflection, structured clinical reasoning exercises, concept mapping, and the use of diagnostic algorithms. OSCEs, work with standardized p…	NA	NA
8	The Use of Simulation in the Development of Individual Cognitive Expertise in Emergency Medicine	Bond et al. (2008)	USA	Qualitative focus groups	Consensus group from the 2008 Academic Emergency Medicine Consensus Conference	Residents with clinical judgment deficiencies can be identified using simulation through direct observation of their performance and reasoning. Objective, validated assessment tools provide a structured framework to detect competency gaps. Encouraging residents to verbalize their thought processes during simulations—such as through think-aloud protocols—enables instructors to analyze clinical rea…	No specific remediation program related to clinical reasoning skills Using a stepwise approach to develop a remediation program, which include diagnosiing the problem, developing a program, and determining whether the remediation is successful. Feedback on both correct and incorrect actions must be given as part of the remediation program.	NA	Barrier: Highly resource-intensive, with the added challenge of distinguishing whether a learner’s poor performance reflects a true deficit in clinical reasoning or other types of learning difficulties.
9	What is so difficult about managing clinical reasoning difficulties?	Audétat et al. (2012)	Canada, Belgium, Switzerland	Qualitative focus groups	Four focus groups with 26 clinical educators in general practice, internal medicine, and emergency medicine (Multidisciplinary)	Problem residents are primarily identified intuitively, using cues observed during clinical work. Some clinical supervisors also rely on direct observation to detect deficiencies in clinical reasoning.	No specific remediation strategies reported. Supervisors typically employ general approaches, such as articulating reasoning aloud, summarizing findings, and role-modeling, often without providing explicit explanations. In extreme cases, some supervisors have advised residents to consider alternative career paths.	NA	Enablers: Longitudinal integration of workshops, where basic workshops are supplemented by more advanced sessions to reinforce educational roles. Engaging educators to reflect on their own and alternative conceptual frameworks can also foster changes in attitudes and beliefs. Barriers: Heavy clinical workloads and insufficient protected time for teaching, as well as lack of continuity and dilutio…
10	The struggling infectious diseases fellow: Remediation challenges and opportunities	Melia et al., (2020)	USA	Qualitative Focus Groups	Members of the Infectious Diseases Society of America Training Program Directors’ Committee (Internal Medicine)	Identifying clinical reasoning deficits may be conducted using real or simulated case discussions. Fellows who struggle with clinical reasoning, deconstructing the steps in the process from the patients' story to the diagnosis can help identify problem areas.	Remediation of clinical reasoning skill deficits involves providing learners with a structured framework for clinical reasoning and guiding them through deliberate practice. This includes developing differential diagnoses, analyzing and comparing each potential diagnosis, reviewing diagnostic options, and creating targeted clinical questions for further study. Reflection on the consequences of di…	NA	Enablers: Early identification of a struggling fellow, combined with targeted intervention, is crucial for preventing more serious negative outcomes. Providing feedback using effective techniques—emphasizing reinforcement rather than solely corrective measures—is particularly beneficial. Barriers: Remediation requires a substantial time commitment, and fellowship programs often lack standardized …
11	Intern underperformance is detected more frequently in emergency medicine rotations	Aram et al. (2013)	Australia	Quantitative, retrospective cross-sectional	189 interns that undergo clinical rotation at Royal Brisbane and Women’s Hospital (Multidisciplinary)	Clinical supervisors identified underperforming interns through a retrospective review of mid- and end-term assessment forms over the study period.	Improving Performance Action Plans were developed. For deficits in time management and clinical judgment, interns worked with supervisors to plan and prioritize tasks effectively.	No Specific outcome related to clinical reasoning skill remediation. Among interns identified as underperforming at mid-term (formative assessment), 76% (19/25) showed improvement by the end-term (summative assessment).	Barriers: Assessors noted that some interns were reluctant to seek help and were resistant to feedback from colleagues. Time management remained a challenge, with many underperforming interns slow to discuss cases with supervisors. Inadequate documentation and poor communication were also commonly observed.
12	A Targeted Clinical Reasoning Remediation Program for Residents and Fellows in Need	Parsons et al. (2024)	USA	Quantitative, retrospective cross-sectional	114 residents and fellows with performance concerns; 38 with deficiency in clinical reasoning (Multidisciplinary)	Trainees are identified by the CCC and referred to COACH either through recommendations by the program director or via self-referral. The remediation coach conducts a targeted assessment, including case-based exercises and think-aloud protocols, to evaluate the trainee’s primary clinical reasoning microskill deficit.	Remediation strategies include case-based coaching, which focuses on deliberate practice of the specific clinical reasoning microskill in which the learner struggles, and clinical coaching, involving direct observation and formative feedback from supervising clinicians. After completing the remediation plan, residents are reassessed by their respective CCCs.	Following the remediation program, 21 of 38 residents and fellows (55%) with a primary clinical reasoning deficit graduated in good standing, 12 (32%) remained in their training program in good standing, and 5 (13%) left their program not in good standing.	Enabler: Identification of specific clinical reasoning microskill deficiencies guides the remediation process, while separating coaching from formal assessment allows learners to practice, learn, and make mistakes in a safe environment.
13	Learner Deficits and Academic Outcomes of Medical Students, Residents, Fellows, and Attending Physicians Referred to a Remediation Program, 2006-2012	Guerrasio et al. (2014)	USA	Quantitative, prospective cohort	151 learners (including medical students, residents, fellows, and attending physicians) either self-referred or were referred to the remediation program director (Multidisciplinary)	Learners at all levels of training—medical students, residents, fellows, and attending physicians—may self-refer or be referred to the remediation program director for assessment and support. Learners referred to the program typically had failed an exam, a course, or a rotation, or were at risk of failing a midcourse assessment or annual review. Some learners who self-referred sought help for ina…	A “success team”—comprising at minimum the learner and a remediation specialist—is formed to create an individualized learning plan. To address deficits in clinical reasoning, the learner spends dedicated time with faculty to develop a structured framework for clinical problem-solving. This framework is then applied across a variety of cases, during which the learner verbalizes their reasoning to…	No specific outcomes were reported for clinical reasoning remediation. Overall, 90% of referred learners successfully graduated from their training programs and entered medical practice without restrictions, while the remaining 10% continued under probation or with restricted practice.	Enabler: Reducing clinical responsibilities during remediation, providing detailed program information prior to referral, and introducing the program earlier in training. Barrier: Time consuming
14	Methods and Outcomes for the Remediation of Clinical Reasoning	Guerrasio and Aagaard (2014)	USA	Quantitative, prospective cohort	151 learners (including medical students, residents, fellows, and attending physicians) either self-referred or were referred to the remediation program director; 53 with clinical reasoning deficits. (Multidisciplinary)	The group (learner and the remediation specialist) identified learners with a clinical reasoning deficit if he was unable to perform the following skills based on level of training and specialty: identify pertinent information in the patient’s history; identify pertinent physical exam maneuvers; create a reasonable differential diagnosis; justify the differential diagnosis; and weight appropriate…	The standardized remediation plan emphasized structured clinical reasoning by guiding learners to develop differential diagnoses using anatomical location and semantic qualifiers (age, gender, race/ethnicity, and chief complaint). Learners refined their reasoning through targeted history questions, physical exam maneuvers, and case summaries in both written and oral formats. For each diagnosis, t…	From 53 learners that underwent the remediation program, 51 (96%) passed the reassessment. From those who passes the reassessment, 38 learners graduated or continue to practice in good standing. 6 transferred to a different residency program. 4 residents were placed on probation and graduated later. 2 medical students were placed on probation and currently enrolled. 1 resident choose a non-clinic…	Barriers: Time-consuming. Learners with poor remediation outcomes (probation or restricted practice) required significantly more faculty time than those with successful outcomes.
15	National survey of internal medicine residency program directors regarding problem residents.	Yao and Wright (2000)	USA	Quantitative, Prospective Cross-Sectional	404 internal medicine program directors	Problem residents were most often identified through direct observation in the clinical setting, critical incidents, or poor performance during morning reports and other conferences. Chief residents, attending physicians, and program directors were the primary identifiers, though other residents and nursing staff also contributed. Problem residents rarely recognized themselves as having difficult…	While there are no specific strategies targeting clinical reasoning deficits, remediation for problem residents may include feedback sessions, mentoring, probation, psychiatric or psychological counseling, remedial didactic curricula, strict behavioral guidelines, leave of absence, formal psychomotor function testing, or participation in a substance abuse rehabilitation program.	No specific outcomes were reported for clinical reasoning skill remediation. Among problem residents, 57% completed residency on time, 18% required additional training, 9% transferred to another internal medicine program, 10% transferred to a different residency program, and 4% left the medical profession.	Barrier: Concerns about potential litigation made program directors and faculty hesitant to engage directly with problem residents, complicating remediation efforts.
16	Remediation of problematic residents - A national survey	Bhatti et al. (2016)	USA	Quantitative, prospective cross-sectional	106 otorhinolaryngology program directors	Problem residents are reported to the program director through private communication by faculty members, nurses, paramedical staff, or fellow residents. OSCEs and simulation laboratories can then be used to evaluate commonly reported performance deficiencies.	No specific strategy related to clinical reasoning skill deficits. Some remedial actions performed include general counseling, frequent feedback sessions, mentor assignment, extra didactic and educational activities, psychiatric counseling, probation, formal psychomotor / learning assessment and therapy, leave of absence, substance abuse rehabilitation, medical evaluation and therapy	No specific outcome related to clinical reasoning remediation. 56% of residents have complete resolution of the issues. Partial improvement in 21%, while the rest have no improvement despite remedial efforts, leading to dismissal of those residents from their programs.	Enablers: Identification of predictors and trial of specific preventive and management strategies such as structured audition rotations or subinternship during the final year of medical school with the assessment of outcomes may make remediation cost-effective and successful. Barrier: Time consuming process (>3 months in general).
17	Comprehensive Assessment of Struggling Learners Referred to a Graduate Medical Education Remediation Program	Warburton et al. (2017)	USA	Quantitative, prospective cross-sectional	14 graduate medical education learners referred to the early intervention remediation committee (Multidisciplinary)	Learners struggling with clinical performance were referred to the EIRC. These deficiencies were detected through direct observation by the attending physician working with the learner in the clinic or inpatient setting.	No specific remediation plan for addressing clinical reasoning deficits The EIRC performed in-depth interview using standardized checklist, provide additional direct observation, and draft the remediation plan which include delibrerate practice, real-time feedback by a mentor, and time for reflection. Reassessment was performed by the CCC.	No specific outcomes were reported for clinical reasoning skill remediation. All learners successfully completed the remediation program. Three of 14 learners had received a letter of poor performance prior to completing remediation. No learners were dismissed or placed on probation, although one learner voluntarily transferred to another program after completing remediation.	Enabler: A systematic assessment process is essential to accurately identify areas of deficit. Barrier: The process is time-consuming, requiring approximately 45 hours per learner.
18	Checklist of cognitive contributions to diagnostic errors: A tool for clinician-educators	Naude and Burch (2018)	South Africa	Quantitative, prospective cross-sectional	88 medical residents and 30 clinician-educators involved in the examination (Internal Medicine)	The Checklist of CCDE was administered by an examiner to assess medical residents following unsuccessful patient encounters.	No specific remediation plan for addressing clinical reasoning deficits. The use of CCDE by examiners to guide trainee teaching and feedback at the bedside.	N/A	Barrier: Time consuming (long patient consultation times and evaluation period).
19	Development and Validation of a Formative Assessment Tool for Nephrology Fellows' Clinical Reasoning	Boyle et al. (2024)	USA	Quantitative, prospective cross-sectional, instrument validation and testing	76 nephrology fellows	Clinical reasoning was assessed using the Reasoning Evaluation in Nephrology Education instrument, based on a written patient encounter note completed during a simulated, web-based AKI consult. A scoring protocol, validated and implemented by seven independent raters, was used to determine each participant’s score.	Using the score interpretation guide, program directors were able to understand which skills were assessed in each domain, the rationale behind each question, and how to design coaching exercises to strengthen those skills through domain-specific deliberate practice.	N/A	Barrier: Time consuming. A lack of knowledge may also limit fellows’ ability to recognize key discriminating features of the case."
20	Remediation plans in family medicine residency	Audétat et al. (2015)	Canada, Switzerland	Mixed-methods	21 family medicine residents in academic difficulty	NA	Remediation of clinical reasoning deficits involves targeted supervision, including simulated medical interviews, direct observation, faculty modeling, concept mapping, review of recorded encounters, clinical reasoning exercises, coaching, and OSCEs to strengthen diagnostic and decision-making skills.	No specific outcomes were reported for clinical reasoning skill remediation. Overall, the majority of residents demonstrated substantial improvement: twelve residents (57%) showed meaningful progress, with eight completing a faultless course of study, three achieving success in over 80% of their rotations, and one improving by more than 30%. However, some difficulties persisted for a subset of re…	Enablers: The presence of a remediation coordinator who organizes and supports the implementation of a teaching activity planning chart increases the likelihood that teaching activities are carried out effectively. Barriers: A lack of theoretical foundation for remedial intervention strategies, combined with the need for a range of instruments to address learning difficulties, can lead to wasted …
NA, not applicable; ACGME, ACGME, Accreditation Council for Graduate Medical Education; SBR, simulation-based remediation; CCC, Clinical Competency Committees; EIRC, Early Intervention Remediation Committee; OSCE, objective structured clinical examination; CCDE, cognitive contributions to diagnostic errors.
